# Supplementary material for: A Network Pharmacology Approach for Exploring the Mechanisms of Panax notoginseng Saponins in Ischaemic Stroke
Source: Evid Based Complement Alternat Med. 2021 Aug 13;2021:5582782. doi: 10.1155/2021/5582782 (PMC8382556; doi:10.1155/2021/5582782)
Supplement: Supplementary Materials — The supplementary materials are available online. Table S1: basic information of ingredients in PNS; Table S2: functions of potential target genes based on the GO molecular function; Table S3: functions of potential target genes based on the GO biological process; Table S4: functions of potential target genes based on the GO cellular component; Table S5: functions of potential target genes based on KEGG analysis. [file 5582782.f1.zip]

Archive with 5 entries (5 files):
- 5582782.f1/Supplementary Table S1 Basic information of ingredients in PNS.docx
- 5582782.f1/Supplementary Table S2 Functions of potential target genes based on GO molecular function.docx
- 5582782.f1/Supplementary Table S3 Functions of potential target genes based on GO biological process.docx
- 5582782.f1/Supplementary Table S4 Functions of potential target genes based on GO cellular component.docx
- 5582782.f1/Supplementary Table S5 Functions of potential target genes based on KEGG analysis..docx
